# Supplementary material for: Seed morphometric characteristics of European species of Elatine (Elatinaceae)
Source: PeerJ. 2017 May 31;5:e3399. doi: 10.7717/peerj.3399 (PMC5455294; doi:10.7717/peerj.3399)
Supplement: Supplemental Information 1 [file peerj-05-3399-s001.xlsx]

## Sheet: raw_data
species	number	population	surface	profile	rectangle_a	rectangle_b	angle	pits
als	1	alsHU	163333	1767.32	713.66	287.53	13.34	16
als	2	alsHU	224100	2267.58	916.89	292.86	10.37	24
als	3	alsHU	276652	2382.98	927.74	351.98	20.24	27
als	4	alsHU	143543	2107.97	725.21	275.42	24.97	20
als	5	alsHU	192203	2124.42	863.37	275.85	23.57	21
als	6	alsHU	212713	2433.57	843.99	369.87	96.05	26
als	7	alsHU	183547	2028.28	813.59	309.47	34.05	24
als	8	alsHU	197696	2184.61	820.63	312.58	36.29	26
als	9	alsHU	218345	2175.81	879.23	319.71	32.83	23
als	10	alsHU	160532	1803.53	723.67	286.33	34.45	22
als	11	alsHU	186649	2161.54	823.87	314.75	37.73	26
als	12	alsHU	185720	2115.33	860.45	282.21	19.95	23
als	13	alsHU	216733	2439.07	879.62	313	34.98	22
als	14	alsHU	180689	1954.47	836.9	255.91	24.41	24
als	15	alsHU	225226	2418.06	957.71	279.9	21.12	23
als	16	alsHU	212267	2261.05	893.44	331.26	31.09	22
als	17	alsHU	202171	2432.19	857.02	345.16	39.98	22
als	18	alsHU	188963	2189.94	878.36	292.46	34.58	20
als	19	alsHU	190794	2109.66	836.75	321.09	33.92	25
als	20	alsHU	186713	2135.22	801.75	303.05	40.52	21
als	21	alsHU	202718	2050.72	855.17	290.88	29.96	22
als	22	alsHU	180867	1986.92	857.94	244.39	19.5	23
als	23	alsHU	191405	1991.87	810.47	321.28	40.99	22
als	24	alsHU	206306	2355.62	921.76	262.13	21.64	21
als	25	alsHU	197343	2028.72	859.66	288.18	28.82	24
als	26	alsHU	216855	2161.32	899.04	311.2	30.88	24
als	27	alsHU	168772	1943.19	738.37	326.33	47.22	24
als	28	alsHU	204246	2097.64	907.04	286.36	25.69	25
als	29	alsHU	206334	2259.77	857.46	334.44	36.13	23
als	30	alsHU	189275	2129.58	828.9	299.79	27.2	22
als	31	alsHU	207704	2117.48	890.83	275.79	18.07	24
als	32	alsHU	215295	2140.79	886.39	283.51	8.78	21
als	33	alsHU	186907	2166.14	873.47	272.88	27.61	25
als	34	alsHU	196015	2173.08	872.95	283.81	27.19	24
als	35	alsHU	193888	2223.15	835.55	316.85	38.31	23
als	36	alsHU	172453	1994.7	768.12	294.44	33.2	20
als	37	alsHU	204972	2133.13	870.26	310.29	26.95	25
als	38	alsHU	212079	2245.63	865.46	331.7	35.53	24
als	39	alsHU	183092	1949.86	838.32	286.89	34.13	24
als	40	alsHU	220754	2241.41	887.27	344.04	37.21	23
als	41	alsHU	217787	2194.35	916.97	298.12	27.06	20
als	42	alsHU	219682	2104.35	887.52	279.44	30.04	23
als	43	alsHU	212324	2255.25	904.62	279.18	25.48	23
als	44	alsHU	186541	2184.45	845.53	273.32	22.04	23
als	45	alsHU	195803	2096.47	827.76	325.62	42.63	27
als	46	alsHU	205723	2122.07	847.59	316.15	36.84	22
als	47	alsHU	197867	2076.6	858.19	289.19	38.67	22
als	48	alsHU	213407	2221.14	865.68	294.97	32.66	23
als	49	alsHU	141573	1814.88	708.71	267.23	24.07	21
als	50	alsHU	180637	1962.96	829.71	265.53	18.01	19
als	1075	alsPL1	181708	1971.64	823.02	316.86	62.74	23
als	1076	alsPL1	190673	1953.11	793.01	313.22	70.81	25
als	1077	alsPL1	205313	1980.96	843.17	298.4	16.48	21
als	1078	alsPL1	183537	1886.77	795.2	269.5	12.13	21
als	1079	alsPL1	191177	1973.32	830	289.96	39.76	25
als	1080	alsPL1	174178	1864.75	756.97	325.88	48.59	22
als	1081	alsPL1	159451	1794.86	757.71	274.97	53.9	21
als	1082	alsPL1	201808	1973.63	818.33	322.32	52.17	21
als	1083	alsPL1	201619	1946.38	817.94	311.9	30.72	21
als	1084	alsPL1	188887	1983.06	833.73	286.31	21.6	22
als	1085	alsPL1	172455	1894.17	785.63	290.25	41.33	22
als	1086	alsPL1	196467	2073.67	825.93	296.17	19.41	21
als	1087	alsPL1	211241	2066	847.51	330	40.06	20
als	1088	alsPL1	192206	2009.23	847.43	300.74	46.27	22
als	1089	alsPL1	184408	1926.1	813.65	286.24	28.41	23
als	1090	alsPL1	164282	1843.69	779.5	269.96	49.01	22
als	1091	alsPL1	183526	1986.41	840.11	286.06	56.32	22
als	1092	alsPL1	198470	2012.17	851.42	275.67	35.76	21
als	1093	alsPL1	199776	1981.21	819.04	332.01	45.23	21
als	1094	alsPL1	161180	1815.83	712.42	328.37	77.82	22
als	1095	alsPL1	192338	1908.66	811.13	293.83	35.63	21
als	1096	alsPL1	202655	2048.21	851.73	270.86	10.89	20
als	1098	alsPL1	200678	2100.7	837.45	310.73	42.25	18
als	1099	alsPL1	196473	1957.6	801.52	341.56	65	21
als	1100	alsPL1	195564	2078.8	867.4	306.12	77.29	22
als	1101	alsPL1	198233	2039.74	859.39	287.55	37.28	21
als	1102	alsPL1	198472	1916.76	790.67	328.07	48.02	21
als	1103	alsPL1	209453	2001.06	854.28	299.87	47.78	21
als	1104	alsPL1	188797	1918.03	785.67	306.94	38.45	21
als	1105	alsPL1	202901	1943.06	797.76	330.49	50.71	23
als	1106	alsPL1	193040	1960.77	784.32	338.04	59.14	22
als	1107	alsPL1	199541	2005.39	827.03	335.15	60.37	22
als	1108	alsPL1	180422	1938.46	812.53	299.98	66.77	21
als	1109	alsPL1	198479	2062.02	825.32	311.97	67.22	23
als	1110	alsPL1	196633	1993.16	786.81	348.26	80.72	22
als	1111	alsPL1	206755	2030.42	861.1	295.44	44.22	21
als	1112	alsPL1	193725	2011.12	847.69	305.25	45.29	19
als	1113	alsPL1	187755	1945.71	736.54	369.75	69.97	21
als	1114	alsPL1	193299	1973.01	815.88	305.55	55.71	22
als	1115	alsPL1	202506	2051.8	849.32	295.88	53.76	21
als	1116	alsPL1	197087	1947.88	803.17	314.8	73.55	23
als	1117	alsPL1	170278	1887.63	766.88	317.95	69.35	23
als	1118	alsPL1	199631	1973.25	827.1	313.28	53	24
als	1119	alsPL1	196488	2046.72	835.63	337.91	58.19	23
als	1120	alsPL1	210677	2069.56	829.78	358.9	70.52	24
als	1121	alsPL1	198481	2029.75	847.96	293.74	44.95	22
als	1122	alsPL1	197478	1975.03	819.29	317.05	61.49	23
als	1123	alsPL1	199073	1949.13	797.87	325.42	51.52	20
als	1124	alsPL1	195474	2033.05	833.62	331.75	54.53	22
als	1125	alsPL1	215611	2107.79	886.59	311.67	41.01	22
als	1151	alsPL2	197744	2027.96	827.15	335.35	55.59	21
als	1152	alsPL2	208968	2036.92	851.65	303.62	34.84	19
als	1153	alsPL2	176166	1946.71	792.44	298.09	42.73	23
als	1154	alsPL2	208222	2085.65	872.37	315.41	42.85	24
als	1155	alsPL2	172963	1956.75	784.17	300.92	65.49	21
als	1156	alsPL2	216044	2040.19	835.07	346.4	64.74	25
als	1157	alsPL2	175934	1893.92	811.02	277.69	33.62	23
als	1158	alsPL2	165865	1802.54	731.83	293.98	51.6445	22
als	1159	alsPL2	205006	2050.84	823.23	349.62	63.14	22
als	1160	alsPL2	204970	2047.84	825.29	344.41	51.6445	23
als	1161	alsPL2	225121	2085.94	844	351.28	75	21
als	1162	alsPL2	193000	1995.7	824.06	331.46	51.6445	22
als	1163	alsPL2	195238	1966.83	786.46	329.77	40.32	20
als	1164	alsPL2	207100	2060.02	821.33	352.75	56.18	21
als	1165	alsPL2	250577	2386.98	900.4	361.01	42.22	20
als	1166	alsPL2	220190	2137.93	877.78	360.26	58.87	25
als	1167	alsPL2	189425	1910.15	781.49	321.44	49.83	21
als	1168	alsPL2	182673	1900.93	750	318.3	65.34	22
als	1169	alsPL2	142793	1763.27	663.61	308.76	67.55	21
als	1170	alsPL2	194388	2077.43	811.09	323.81	45.01	21
als	1171	alsPL2	206769	2036.3	836.98	332.4	47.95	22
als	1172	alsPL2	198227	2002.21	804.82	328.89	58.14	23
als	1173	alsPL2	209768	2027	812.18	324.46	58.49	20
als	1174	alsPL2	203222	2407.69	887.87	302.97	44.66	19
als	1175	alsPL2	200461	2030.27	806.04	331.79	72.9	22
als	1176	alsPL2	254562	2189.71	895.84	391.36	47.17	21
als	1177	alsPL2	227824	2112.85	846.14	343.1	50.21	21
als	1178	alsPL2	221488	2065.76	839.45	349.11	46.75	21
als	1179	alsPL2	202749	2021.46	795.13	348.11	46.43	19
als	1180	alsPL2	205588	1991.54	824.51	302.27	34.69	22
als	1181	alsPL2	220577	2175.9	871.7	353.38	59.97	22
als	1182	alsPL2	213646	2151.24	881.71	327.74	41.52	22
als	1183	alsPL2	229301	2158.41	908.53	324.25	30.45	23
als	1184	alsPL2	173964	1955.12	752.37	295.88	47.05	22
als	1185	alsPL2	181181	1924.73	814.65	286.37	36.77	18
als	1186	alsPL2	221332	2068.48	792.72	380.86	65.26	21
als	1187	alsPL2	173056	1970.41	743.23	337.72	76.56	21
als	1188	alsPL2	166324	1922.4	775.29	282.74	60.81	22
als	1189	alsPL2	227102	2245.43	843.55	373.54	64.23	24
als	1190	alsPL2	196990	2039.69	841.94	319.77	47.37	22
als	1191	alsPL2	178344	1831.37	738.69	308.31	60.49	21
als	1192	alsPL2	258712	2293.94	929.37	327.93	36.85	20
als	1193	alsPL2	202682	1945.01	771.52	303.96	43.1	21
als	1194	alsPL2	174144	1859.5	759.97	283.64	57.2	22
als	1195	alsPL2	165143	1855.42	780.97	267.26	33.16	20
als	1196	alsPL2	197087	1991.96	820.6	308.91	59.05	22
als	1197	alsPL2	230315	2046.77	811.83	365.14	50.09	19
als	1198	alsPL2	206166	2240.02	853	321.6	54.97	21
als	1199	alsPL2	201166	2362.12	900.36	274.4	29.77	24
als	1200	alsPL2	197675	2021.92	780.37	345.92	61.91	20
bro	974	brochMO	139633	1535.29	617.8	276.17	53.5	15
bro	975	brochMO	150499	1593.8	658.68	269.3	26.56	14
bro	976	brochMO	141594	1563.2	645.12	253.07	30.06	15
bro	977	brochMO	147926	1599.93	660.18	260.99	27.79	15
bro	978	brochMO	140646	1578.29	645.29	272.03	48.35	15
bro	979	brochMO	149167	1623.88	671.79	259.49	32.93	15
bro	980	brochMO	152090	1588.09	623.21	287.46	33.82	15
bro	982	brochMO	155675	1644.3	666.28	290.7	42.95	16
bro	983	brochMO	164504	1666.16	665.88	313.55	54.72	16
bro	984	brochMO	178400	1705.41	691.23	306.54	29.95	15
bro	985	brochMO	149087	1599.79	646.89	269.91	47.65	14
bro	986	brochMO	149453	1603.25	682.18	259.7	55.19	15
bro	987	brochMO	140630	1500.04	586.7	287.31	23.95	14
bro	988	brochMO	152330	1596.47	636.09	294.73	49.33	14
bro	990	brochMO	206090	1941.12	748.6	346.57	19.01	16
bro	993	brochMO	138758	1580.11	651.75	247.88	40.54	14
bro	994	brochMO	161237	1657.8	656.99	286.13	41.3	14
bro	995	brochMO	159387	1603.13	649.04	293.26	18.74	14
bro	996	brochMO	163245	1708.31	659.62	290.57	17.35	14
bro	997	brochMO	152405	1670.24	670.99	264.51	32.63	16
bro	998	brochMO	153425	1609.1	631.05	296.55	42.04	16
bro	1000	brochMO	153361	1601.62	649.09	294.14	32.16	16
bro	1001	brochMO	158741	1664.03	670.88	278.26	26.47	14
bro	1002	brochMO	146930	1581.44	633.65	289.25	67.4	16
bro	1003	brochMO	130963	1550.09	629.12	253.3	64.88	16
bro	1004	brochMO	141223	1551.32	622.29	263.69	49.01	16
bro	1005	brochMO	142396	1610.12	659.58	251.09	39.07	16
bro	1006	brochMO	149293	1635.51	648.16	274.02	35.33	14
bro	1007	brochMO	131029	1515.56	622.56	252.63	35.81	15
bro	1008	brochMO	160887	1613.76	644.83	293.22	35.85	15
bro	1009	brochMO	153646	1594.9	641.61	282.29	22.22	14
bro	1010	brochMO	148961	1562.02	553.49	323.66	47.33	13
bro	1011	brochMO	126619	1475.04	577.14	260.27	25.41	14
bro	1012	brochMO	147599	1626.18	660.95	265.36	60.37	16
bro	1013	brochMO	122420	1370.27	527.29	278.1	26.94	16
bro	1014	brochMO	147113	1582.25	635.84	279.11	70.11	15
bro	1015	brochMO	148513	1622.91	660	255.55	43.34	17
bro	1016	brochMO	149182	1567.81	624.03	292.15	51.4	16
bro	1017	brochMO	131671	1485.29	591.59	267.94	52.71	16
bro	1018	brochMO	130215	1470.47	589.79	252.86	42.75	16
bro	1019	brochMO	147880	1603.5	630.87	275.09	33.04	16
bro	1020	brochMO	121140	1436.13	592.23	241.66	57.05	15
bro	1022	brochMO	123678	1494.87	601.93	264.61	73.43	17
bro	1023	brochMO	157714	1647.7	651.28	278.43	28.68	15
bro	924	brochSP	108697	1379.95	540.02	246.81	56.15	15
bro	925	brochSP	134658	1458.74	574.85	290.1	43.46	15
bro	926	brochSP	98245.1	1246.58	486.46	240.98	27.3	13
bro	927	brochSP	108880	1315.8	525.89	247.04	13.77	15
bro	928	brochSP	99780.5	1261.73	515.77	239.78	18.55	15
bro	929	brochSP	107415	1375.04	562.31	238.81	58.51	14
bro	930	brochSP	120695	1386.79	543.39	271.7	15.61	14
bro	931	brochSP	102951	1282.73	508.45	243.68	46.77	12
bro	932	brochSP	108045	1385.25	565.37	235.11	14.83	17
bro	933	brochSP	109526	1375.96	528.13	256.99	45.66	12
bro	934	brochSP	113342	1347.88	530.49	262.3	36.85	14
bro	935	brochSP	119144	1402.17	559.74	261	55.18	16
bro	936	brochSP	111731	1375.46	563.12	232.34	18.98	14
bro	937	brochSP	112679	1292.37	494.74	264.49	30.96	12
bro	938	brochSP	121242	1348.83	511.03	281.22	48.57	13
bro	939	brochSP	116286	1360.45	532.82	264.13	38.31	14
bro	940	brochSP	114320	1368.71	527.05	256.41	42.27	15
bro	941	brochSP	113563	1426.43	556.7	252.43	53.72	16
bro	942	brochSP	118013	1490.63	560.93	260.96	22.48	13
bro	943	brochSP	123996	1494.35	572.06	267.95	12.93	12
bro	944	brochSP	125437	1419.32	564.44	273.15	13.92	15
bro	945	brochSP	101556	1301.9	521.51	226.47	14.75	12
bro	946	brochSP	105303	1331.07	537.39	233.39	52.54	14
bro	948	brochSP	105045	1333.26	518.84	240.65	51.89	13
bro	949	brochSP	111123	1319.47	509.7	255.91	19.99	12
bro	950	brochSP	115363	1361.93	559.58	255.94	35.02	15
bro	951	brochSP	111180	1387.95	530.28	261.31	33.02	15
bro	952	brochSP	110275	1300.45	499.93	261.31	42.97	14
bro	953	brochSP	115252	1391.65	552.15	258.56	43.45	15
bro	954	brochSP	112213	1347.43	533.95	260.27	26.77	12
bro	955	brochSP	118425	1375.09	560.66	247.27	12.57	14
bro	956	brochSP	112679	1355.85	541.41	249.91	15.95	13
bro	957	brochSP	113852	1387.37	515.54	263.74	8.69	15
bro	958	brochSP	118312	1402.46	570.83	248.7	25.42	13
bro	959	brochSP	116914	1342.04	527.46	271.83	40.87	12
bro	960	brochSP	123445	1378	534.03	272.22	43.93	14
bro	961	brochSP	116100	1347.69	528.98	268.22	35.71	12
bro	962	brochSP	109680	1330.11	525.09	250.16	26	13
bro	963	brochSP	105710	1313.02	519.52	244.89	33.86	12
bro	964	brochSP	102989	1313.64	504.21	248.49	46.85	13
bro	965	brochSP	110105	1319.7	511.19	259.35	14.14	15
bro	966	brochSP	107695	1372.89	540.86	253.3	43.41	13
bro	967	brochSP	115836	1354.77	544.38	261.75	43.21	15
bro	968	brochSP	120369	1423.53	562.83	264.92	15.45	14
bro	969	brochSP	120292	1450.6	584.8	247.55	22.28	15
bro	970	brochSP	123191	1393.17	546.03	265.13	30.55	13
bro	971	brochSP	108091	1340.47	552.92	229.68	32.47	15
bro	972	brochSP	125833	1406.92	539.9	275.2	46.15	14
bro	973	brochSP	104197	1335.41	528.19	245.66	47.79	17
cam	874	camIT	261375	2336.6	632.99	569.01	260.87	48
cam	875	camIT	201076	2020.06	535.89	509.02	259.72	46
cam	876	camIT	161567	2091.46	487.02	447.32	290.25	36
cam	877	camIT	247418	2260.73	577.22	542.62	303.92	42
cam	878	camIT	224614	2459.72	572.08	535.93	295.74	40
cam	880	camIT	212566	2168.62	559.43	543.18	293.52	45
cam	881	camIT	211577	2131.18	542.57	531.41	315.85	47
cam	882	camIT	229777	2266.07	569.07	560.83	281.89	41
cam	883	camIT	195803	2183.05	513.27	513.27	303.52	36
cam	884	camIT	197494	2139.82	545.93	478.8	321.72	42
cam	885	camIT	184788	2061.45	512.25	507.52	271.8	42
cam	886	camIT	208597	2098.74	542.12	539.26	294.76	46
cam	887	camIT	174988	1611.71	489.26	455.64	293.35	35
cam	888	camIT	188786	2040.54	523.79	505.71	323.61	42
cam	889	camIT	214721	2200.33	555.93	550.58	322.84	45
cam	890	camIT	196560	2017.36	529.14	494.85	293.54	43
cam	891	camIT	207887	2058.82	590.27	515.09	282.59	41
cam	892	camIT	195213	2088.9	528.85	499.23	310.54	40
cam	894	camIT	216371	2087.31	560.43	532.46	265.55	40
cam	895	camIT	208222	2054.28	565.67	493.09	273.33	35
cam	896	camIT	206275	2163.09	547.84	498.88	312.69	44
cam	897	camIT	218027	2131.75	557.39	535.26	280.15	51
cam	898	camIT	215876	2112.54	592.27	523.7	265.61	46
cam	899	camIT	120903	1587.98	449.23	380.83	252.46	41
cam	900	camIT	242016	2279.42	591.01	538.51	294.83	42
cam	901	camIT	209664	2080.83	546.56	543.36	290.72	42
cam	902	camIT	170723	2007.36	479.7	469.09	298.34	40
cam	903	camIT	213502	2171.48	604.41	500.12	285.34	41
cam	904	camIT	195066	2025.79	543.32	491.41	329.68	47
cam	905	camIT	215008	2150.88	564.28	527.3	279.66	44
cam	906	camIT	179798	1907.39	503.44	477.13	277.22	41
cam	907	camIT	212125	2095.12	550.04	516.67	271.24	44
cam	908	camIT	217622	2126.97	580.1	520.08	307.48	49
cam	909	camIT	200402	2054.28	538.12	482.67	310.01	44
cam	910	camIT	202670	2050.27	570.2	505.39	303.38	53
cam	911	camIT	198654	2044.08	548.89	513.79	299.06	54
cam	912	camIT	215740	2076.91	547.37	520.31	271.91	45
cam	913	camIT	217041	2239.04	554.33	520.01	335.43	33
cam	914	camIT	259801	2507.95	662.69	568.23	278.39	40
cam	915	camIT	224654	2139.47	545.4	518.65	282.91	48
cam	916	camIT	222737	2114.06	553.09	526.83	301.18	50
cam	917	camIT	200956	2030.23	523.93	513.11	286.06	47
cam	918	camIT	195570	2032.79	535.75	489.11	278.58	52
cam	919	camIT	215738	2082.22	579.55	526.39	299.96	40
cam	920	camIT	232888	2158.94	583.47	556.4	236.04	40
cam	921	camIT	232419	2277.14	591.83	583.89	286.96	37
cam	922	camIT	201759	2200.16	535.47	532.15	246.1	55
cam	1202	camSP	173443	1759.11	544.86	430.64	277.85	30
cam	1204	camSP	166757	1804.49	538.22	458.05	250.59	33
cam	1205	camSP	176662	2119.25	533.04	415.41	253.1	28
cam	1206	camSP	147621	1590.59	482.58	403.84	287.05	40
cam	1207	camSP	152612	1690.02	482.99	408.79	304.83	27
cam	1209	camSP	161929	1779.68	496.95	422.76	303.69	36
cam	1210	camSP	138425	1583.93	494.43	366.95	258.63	39
cam	1211	camSP	172769	1825.88	532.96	428.2	280.97	36
cam	1212	camSP	154273	1707.98	492.42	412.29	268.66	38
cam	1213	camSP	157599	1765.84	502.94	419.45	291.3	36
cam	1214	camSP	156255	1698.64	521.37	409.82	284.29	31
cam	1215	camSP	154374	1668.74	542.95	386.69	251.93	36
cam	1216	camSP	159967	1787.18	522.6	415.14	262.56	31
cam	1218	camSP	181702	1824.52	534.95	445.44	268.82	30
cam	1219	camSP	158740	1783.75	507.9	431.83	285.38	31
cam	1220	camSP	135548	1580.72	517.81	366.17	257.27	29
cam	1221	camSP	166799	1784.71	507.63	436.08	250.33	39
cam	1222	camSP	163720	1754.43	529.65	424.01	275.84	28
cam	1224	camSP	154357	1706.45	499.97	411.88	279.25	33
cam	1225	camSP	175157	1859.27	540.33	440.9	277.89	32
cam	1226	camSP	183969	1868.02	529.27	464.73	285.81	27
cam	1227	camSP	129878	1538.04	485.3	366.12	262.66	34
cam	1229	camSP	174152	1878.43	544.84	438.78	292.95	31
cam	1230	camSP	158538	1806.82	494.26	425.39	264.82	30
cam	1231	camSP	157882	1755.36	504.75	435.33	255.69	30
cam	1232	camSP	161802	1764.42	508.57	427.47	277.4	33
cam	1233	camSP	184818	2006.46	546.79	461.51	256.7	33
cam	1234	camSP	140159	1730.2	499.74	386.92	261.61	36
cam	1235	camSP	158599	1740.02	553.47	403.66	241.13	31
cam	1236	camSP	160491	1898.66	541.66	425.76	257.89	31
cam	1237	camSP	159956	1743.42	510.29	427.73	280.92	28
cam	1238	camSP	174389	1791.63	518.42	448	287.34	31
cam	1239	camSP	178813	1860.13	532.66	446.94	265.35	31
cam	1240	camSP	153760	1692.52	537.48	408.12	249.31	28
cam	1241	camSP	165129	1744.33	501.86	437.29	289.75	27
cam	1242	camSP	154699	1822.02	506.18	414.75	294.89	36
cam	1243	camSP	167190	1821.69	515.59	440.04	265.87	30
cam	1244	camSP	143469	1685.96	501.38	396.11	248.49	30
cam	1245	camSP	155349	1905.08	519.63	419.07	268.16	26
cam	1246	camSP	156552	1712.26	504.59	404.72	258.77	35
cam	1247	camSP	160474	1775.66	484.32	424.69	292.79	38
cam	1250	camSP	147077	1641.07	503.57	398.64	256.09	32
cam	1251	camSP	150694	1851.45	481.75	420.14	257.88	26
cam	1252	camSP	161448	1859.13	527.8	421.33	285.05	35
cam	1253	camSP	157214	1758.37	509.55	427.97	261.97	32
cam	1254	camSP	136766	1609.23	481.92	389.72	277.48	34
cam	1255	camSP	150125	1714.67	505.78	405.33	293.75	33
cam	1256	camSP	140997	1615.99	505.4	372.04	268.29	33
cam	1257	camSP	146991	1664.87	497.22	422.01	292.43	29
cam	1258	camSP	160061	1744.53	501.31	400.96	292.88	28
gus	1201	gusIT	229218	1900.21	616.04	491.77	227.34	22
gus	1202	gusIT	228919	1960.33	673.59	443.36	207.16	23
gus	1203	gusIT	238425	1989.76	680.79	481.91	206.29	20
gus	1204	gusIT	195222	1827.89	636.46	410.24	188.87	19
gus	1205	gusIT	207188	2040.8	650.76	435.13	205.66	19
gus	1206	gusIT	188198	2011.28	595.37	430.3	228.22	20
gus	1207	gusIT	222626	1970.86	631.03	481.43	227.89	25
gus	1208	gusIT	224941	2001.14	650.2	478.98	220.49	24
gus	1209	gusIT	228786	1939.27	648.54	471.89	238.39	18
gus	1210	gusIT	218908	1834.17	652.56	444.36	223.83	22
gus	1211	gusIT	220172	1881.72	622.14	468.13	205.74	23
gus	1212	gusIT	228978	1940.42	661.38	463.6	227.87	21
gus	1213	gusIT	219831	1859.2	635.26	460.06	214.4	21
gus	1214	gusIT	203568	1876.71	584.48	472.71	231.37	20
gus	1215	gusIT	225032	1878.24	650.75	463.61	198.29	18
gus	1216	gusIT	221032	2101.08	664.37	458.35	219.17	18
gus	1217	gusIT	221473	1976.48	658.11	448.02	213.11	20
gus	1218	gusIT	234210	1956.41	651.99	480.21	212.1	20
gus	1219	gusIT	214363	2236.65	635.65	459.41	236.8	16
gus	1220	gusIT	197184	2054.3	557.41	486.48	262.53	19
gus	1221	gusIT	204972	1901.4	601.83	452.27	254.01	17
gus	1222	gusIT	232539	2824.12	684.53	482.89	242.91	17
gus	1223	gusIT	203012	2353.39	641.89	430.84	219.92	30
gus	1224	gusIT	177213	2105.8	628.14	435.8	216.53	20
gus	1225	gusIT	196418	2136.07	627.4	430.1	254.67	16
gus	1226	gusIT	209728	1949.21	610.66	459.21	199.23	24
gus	1227	gusIT	238249	2242.73	691.96	473.87	232.94	20
gus	1228	gusIT	208862	1929.42	579.65	465.21	286.16	23
gus	1229	gusIT	218477	2103.81	608.42	487.89	236.29	20
gus	1230	gusIT	202535	2126.92	620.04	455.92	234.5	18
gus	1231	gusIT	211039	1931.32	619.57	453.85	229.04	20
gus	1232	gusIT	230439	2427.06	625.67	496.16	238.21	32
gus	1233	gusIT	254200	2308.94	669.55	526.89	234.8	25
gus	1234	gusIT	243993	2243.88	756.58	465.78	212.2	19
gus	1235	gusIT	186780	1962.14	564.64	439.51	243.21	16
gus	1236	gusIT	212726	2254.88	677.88	456.07	209.34	16
gus	1237	gusIT	179565	2118.22	527.29	453.09	217.27	21
gus	1238	gusIT	197481	2037.05	624.06	457.64	227.17	19
gus	1239	gusIT	223393	2133.02	632.74	487.07	223.9	18
gus	1240	gusIT	197689	1887.43	608.8	446.49	214.64	16
gus	1241	gusIT	225425	2234.26	644.48	490.16	201.37	18
gus	1242	gusIT	224772	2738.18	660.46	480.61	204.99	14
gus	1243	gusIT	190322	1814.9	551.52	464.36	232.05	17
gus	1244	gusIT	227237	2479.13	633.02	476.54	221.08	22
gus	1245	gusIT	193582	2224.29	599.36	455.73	217.69	16
gus	1246	gusIT	209013	1920.27	633.54	452.99	233.34	20
gus	1247	gusIT	260466	2626.71	741.45	514.34	242.84	17
gus	1248	gusIT	309495	2574.95	736.18	569.94	216.12	22
gus	1249	gusIT	264744	2306.98	705.03	519.38	224.98	21
gus	1250	gusIT	208235	2167.03	625.24	449.79	243.79	20
gus	151	gusMAL	180458	1865.57	672.41	395.19	160.17	21
gus	152	gusMAL	210983	2022.88	644.66	464.33	180	16
gus	153	gusMAL	199550	2009.63	671.19	441.87	201.8	16
gus	154	gusMAL	207521	2071.88	698.75	421.74	150.54	16
gus	155	gusMAL	193940	2093.62	678.07	410.72	168.41	15
gus	156	gusMAL	207003	2174.52	670.77	457.18	151.82	17
gus	157	gusMAL	199059	1891.26	613.09	462.24	200.58	16
gus	158	gusMAL	175162	1766.78	622.84	385.41	146.68	17
gus	159	gusMAL	194991	1888.99	670.22	407.67	142.15	16
gus	160	gusMAL	208735	2163.07	663.77	432.29	160.04	14
gus	161	gusMAL	168170	1810.93	621.12	385.15	180	18
gus	162	gusMAL	199493	2066.95	687.23	407.21	151.53	15
gus	163	gusMAL	227033	2476.66	720.29	471.05	208.63	16
gus	164	gusMAL	231031	2249.93	703.83	461.74	180	17
gus	165	gusMAL	241883	2127.11	731.24	461.97	199.71	14
gus	166	gusMAL	228460	2173.46	737.94	445.32	145.7	15
gus	167	gusMAL	195122	2379.82	673.19	425.04	148.13	17
gus	168	gusMAL	201806	2153.1	704.3	412.3	167.41	17
gus	169	gusMAL	190055	1992.85	637.74	412.98	135.4	15
gus	170	gusMAL	209144	2022.86	712.31	422.83	157.43	17
gus	171	gusMAL	209755	2138	689.82	431.1	211.48	14
gus	172	gusMAL	225172	2094.8	710.02	442.76	148.47	16
gus	173	gusMAL	235486	2207.67	682.74	478.34	174	17
gus	174	gusMAL	202903	2001.37	705.27	410.4	154.3	14
gus	175	gusMAL	191054	2544.69	679.39	385.91	180	16
gus	176	gusMAL	216792	2191.89	737.31	433.2	161.07	16
gus	177	gusMAL	175581	1925.65	615.21	424.96	202.24	16
gus	178	gusMAL	200454	1905.43	697.18	397	130.04	15
gus	179	gusMAL	194977	1963.96	723.13	391.13	167.18	18
gus	180	gusMAL	169568	1842.63	659.47	387.03	180	16
gus	181	gusMAL	189998	1907.34	715.48	387.96	161.04	18
gus	182	gusMAL	197178	1975.02	711.36	397.68	145.29	17
gus	183	gusMAL	198017	2015.51	700.25	401.19	148	15
gus	184	gusMAL	191244	1915.48	669.78	400.31	157.98	19
gus	185	gusMAL	218694	1975.67	726.37	427.42	119.3	16
gus	186	gusMAL	202718	2041.06	704.31	402.88	171.73	17
gus	187	gusMAL	237643	2350.82	761.92	438.81	180	19
gus	188	gusMAL	195102	1983	691.94	404.86	148.74	14
gus	189	gusMAL	183798	1907.16	611.98	409.96	161.65	15
gus	190	gusMAL	190227	2212.05	660.46	409.03	127.37	15
gus	191	gusMAL	201327	2167.64	675.24	417.66	202.26	19
gus	192	gusMAL	193976	2229.2	666.91	423.84	202.88	17
gus	193	gusMAL	220959	2071.16	709.53	448.77	191.78	16
gus	194	gusMAL	209936	2080.39	695.81	440.81	175.98	15
gus	195	gusMAL	213106	2117.53	692.02	440.22	180	18
gus	196	gusMAL	242010	2389.7	820.1	435.64	146.3	20
gus	197	gusMAL	222569	2006.32	707.97	431.22	192.02	19
gus	200	gusMAL	239362	2361.25	745.87	444.61	139.54	15
gus	201	gusSP	256518	2139.9	611.04	535.31	214.84	33
gus	202	gusSP	225486	1961.94	623.82	494.91	262.85	22
gus	203	gusSP	274947	2223.26	698.2	536.76	251.46	22
gus	204	gusSP	241571	2072.16	603.61	511.84	264.68	18
gus	205	gusSP	227054	2038.66	629.23	489.97	272.67	24
gus	206	gusSP	238812	2130.08	590.18	537.23	279.89	24
gus	207	gusSP	252325	2158.98	629.17	535.4	250.34	26
gus	208	gusSP	254406	2241.4	701.21	514.4	265.24	32
gus	209	gusSP	262135	2243.54	636.78	534.52	197.1	22
gus	210	gusSP	217111	2021.1	645.14	463.18	227.11	23
gus	211	gusSP	245492	2097.13	621.88	510.46	251.06	23
gus	212	gusSP	271404	2185.7	673.29	539.31	268.45	24
gus	213	gusSP	271003	2232.59	654.39	551.21	266.78	25
gus	214	gusSP	257764	2190.57	621.45	554.31	291.38	25
gus	215	gusSP	276691	2288.18	684.79	535.56	265.85	25
gus	216	gusSP	276231	2274.01	661.38	560.87	261.45	24
gus	217	gusSP	252303	2305.37	624	537.43	286.01	21
gus	218	gusSP	256604	2070.78	630.64	522	241.85	30
gus	219	gusSP	206214	1927.44	618.45	457.44	236.41	22
gus	220	gusSP	267162	2200.53	664.19	534.54	240.75	33
gus	221	gusSP	255258	2097.97	696.63	495.03	232.94	26
gus	222	gusSP	237473	2017.82	653.57	520.45	216.21	17
gus	223	gusSP	234645	2207.47	631.02	511.85	264.17	17
gus	224	gusSP	202198	1851.62	604.39	458.31	225.26	22
gus	225	gusSP	263071	2232.73	668.73	534.19	275.48	24
gus	226	gusSP	215374	1986.62	600.08	487.75	289.89	24
gus	227	gusSP	254623	2471.88	671.81	490.91	281.5	34
gus	228	gusSP	250202	2176.82	659.97	507.73	237.93	23
gus	229	gusSP	235038	2025.3	628.63	509.07	248.78	28
gus	230	gusSP	277118	2244.31	664.57	560.87	306.28	23
gus	231	gusSP	242774	2022.45	707.65	462.8	223.52	25
gus	232	gusSP	259360	2152.18	658.42	529.11	292.39	30
gus	233	gusSP	224277	1990.02	581.1	503.47	292.25	26
gus	234	gusSP	241012	2092.38	633.05	513.31	301.67	22
gus	235	gusSP	250042	2055.17	696.34	490.28	296.84	22
gus	236	gusSP	278520	2270.38	645.47	567.28	295.11	33
gus	237	gusSP	252744	2128.87	663.76	516.69	266.91	22
gus	238	gusSP	243724	2122.24	618.63	526.8	296.59	22
gus	239	gusSP	259428	2134.23	647.12	550.77	240.91	22
gus	240	gusSP	236065	2044.26	634.9	507.52	237.04	27
gus	241	gusSP	243018	2107.3	624.93	511.5	226.44	17
gus	242	gusSP	251339	2260.64	662.89	522.85	268.99	20
gus	243	gusSP	236019	1999.84	661.98	485.06	243.05	21
gus	244	gusSP	248298	2040.45	631.66	519.33	246.88	27
gus	245	gusSP	233643	2038.23	627.01	504.03	293.43	22
gus	246	gusSP	248045	2135.15	630.26	521.98	295.61	21
gus	247	gusSP	249173	2102.52	637.37	516.53	270	24
gus	248	gusSP	246720	2053.96	680.81	490.16	212.92	21
gus	249	gusSP	259647	2415.83	646.29	534.65	246.79	18
gus	250	gusSP	250510	2290.28	638.68	531.16	280.81	26
hex	251	hexPL1	156644	1810.17	618.71	332.95	113.04	21
hex	252	hexPL1	180867	2531.46	696.08	330.73	54.55	19
hex	253	hexPL1	157138	2036.13	605.68	322.4	100.29	20
hex	254	hexPL1	175858	1930	702.71	328.01	79.49	21
hex	255	hexPL1	164184	1819.6	613.33	326.84	121.23	20
hex	256	hexPL1	182695	1872.08	627.21	382.2	125.86	17
hex	257	hexPL1	174259	2341.7	677.36	333.28	102.89	17
hex	258	hexPL1	174816	1967.02	700.78	296.2	56.74	22
hex	259	hexPL1	167922	1805.4	652.63	329.32	114.27	20
hex	260	hexPL1	158484	2154.26	679.49	323.2	138.11	21
hex	261	hexPL1	165881	1902.82	660.25	347.7	135.85	22
hex	262	hexPL1	159172	2130.15	558.75	373.3	123.18	20
hex	263	hexPL1	168186	2072.64	604.26	373.48	123.94	19
hex	264	hexPL1	168639	1873.42	665.52	329.8	101.73	20
hex	265	hexPL1	151452	1931.53	666.04	293.33	107.5	20
hex	266	hexPL1	158645	2113.75	698.2	292.22	90.59	20
hex	267	hexPL1	170566	2299.15	731.69	314.07	90.29	19
hex	268	hexPL1	164327	1968.31	673.59	310.73	71.53	18
hex	269	hexPL1	157511	2068.17	681.93	303.82	70.83	20
hex	270	hexPL1	175222	2159.74	723.03	329.33	70.23	20
hex	271	hexPL1	143828	1772.92	640.6	276.46	71.59	16
hex	272	hexPL1	155331	1854.8	735.04	303.33	89.17	20
hex	273	hexPL1	158608	1761.2	657.33	317.72	114.64	17
hex	274	hexPL1	153898	1876.18	673.16	302.79	59.9	18
hex	275	hexPL1	147202	1745.21	652.68	275.02	100.97	17
hex	276	hexPL1	144152	1907.9	611.69	316.61	129.67	17
hex	277	hexPL1	136386	2061.03	630.26	279.8	61.75	19
hex	278	hexPL1	184208	2297.23	691.58	294.97	73.57	20
hex	279	hexPL1	148133	1734.06	659	291.13	57.43	18
hex	280	hexPL1	149542	1956.18	675.34	258.44	60.63	21
hex	281	hexPL1	133650	2175.06	574.26	312.12	118.65	20
hex	282	hexPL1	148344	2119.69	663.04	286.08	57.02	21
hex	283	hexPL1	170222	2294.1	698.74	311.69	81.52	21
hex	284	hexPL2	158302	1733.96	688.9	267.05	30.22	17
hex	285	hexPL2	155566	1824.3	701.96	301.65	72.26	21
hex	286	hexPL2	140773	1627.6	644.32	276.82	114.22	23
hex	287	hexPL2	149675	1730.92	656.66	304.06	55.28	20
hex	288	hexPL2	160821	1718.42	663.45	302.79	94.2	21
hex	289	hexPL2	136065	1692.19	663.85	280.35	74.94	18
hex	290	hexPL2	146155	1732.17	660.8	292.46	95.43	19
hex	291	hexPL2	144549	1639.58	662.75	247.29	64.04	16
hex	292	hexPL2	150347	1727.67	712.97	268.37	83.11	20
hex	293	hexPL2	145994	1770.49	722.62	256.79	72.34	21
hex	294	hexPL2	143893	1711.9	655	262.64	60.88	17
hex	295	hexPL2	151570	1788.23	701.51	310.07	108.2	20
hex	296	hexPL2	145361	1783.69	649.4	295.98	95.22	22
hex	297	hexPL2	146892	1760.55	688.78	271.7	71.84	20
hex	298	hexPL2	139086	1667.65	624.96	297.44	90.24	21
hex	299	hexPL2	158890	1756.78	688.14	313.36	77.93	20
hex	300	hexPL2	162029	1697.49	663.47	313.99	98.68	21
hex	301	hexPL2	139577	1827.26	726.67	286.49	112.38	18
hex	302	hexPL2	141078	2080.13	710.1	269.24	106.22	19
hex	303	hexPL2	127178	1571.23	652.27	224.56	44.91	17
hex	304	hexPL2	151473	1884.37	700.51	297.94	85.65	20
hex	305	hexPL2	146982	1782.33	680.28	309.42	91.26	20
hex	306	hexPL2	143403	1671.02	674.55	253.21	72.64	18
hex	307	hexPL2	158096	1866.61	739.86	264.78	67.68	19
hex	308	hexPL2	152310	1731	656.67	315.21	100.69	19
hex	309	hexPL2	165753	1826.38	686.72	341.01	158.1	21
hex	310	hexPL2	131524	1734.64	655.95	286.9	68.05	19
hex	311	hexPL2	157065	1794.12	718.08	281.18	87.12	20
hex	312	hexPL2	150412	1824.73	680.31	315.49	103.28	20
hex	313	hexPL2	144757	1657.99	668.6	273.21	52.47	18
hex	314	hexPL2	154447	1874.91	683.35	312.91	111.48	18
hex	315	hexPL2	149969	1907.42	694.9	324.09	81.07	21
hex	316	hexPL2	150869	1971.63	705.61	298.25	86.63	24
hex	317	hexPL2	141924	1863.04	710.13	249.03	77.06	20
hex	318	hexPL2	155270	1768.69	725.25	283.24	48.07	18
hex	319	hexPL2	153581	1835.76	662.56	325.36	77.24	18
hex	320	hexPL2	160319	1733.14	665.17	313.31	79.9	20
hex	321	hexPL2	149395	1754.23	689.03	295.72	87.89	22
hex	322	hexPL2	166687	1752.75	699.62	320.14	104.66	22
hex	323	hexPL2	166031	1812.63	716.04	308.18	96.48	24
hex	324	hexPL2	138966	1704.34	680.6	271.75	64.55	21
hex	325	hexPL2	169204	1769.38	675.54	326.03	85.61	20
hex	326	hexPL2	161542	1739.96	670.22	322.23	81.99	22
hex	327	hexPL2	156697	1776.71	695.25	303.4	76.11	21
hex	328	hexPL2	153877	1675.97	605.14	361.63	130.52	21
hex	329	hexPL2	164701	1718.07	711.28	276.84	23.35	22
hex	330	hexPL2	144334	1686.88	674.45	275.63	72.77	20
hex	331	hexPL2	150055	1738.91	724.25	272.01	59.48	21
hex	332	hexPL2	157655	1742.73	681.8	291.04	69.02	20
hex	333	hexPL2	155598	1731.49	687.55	289.63	70.34	20
hex	1251	hexPL3	160658	1900.44	634.99	370.76	128.37	22
hex	1252	hexPL3	168969	1764.29	655.7	351.87	116.76	19
hex	1253	hexPL3	153761	1842.02	676.08	299.9	118.228	21
hex	1254	hexPL3	153668	1649.32	653.07	292.7	118.228	19
hex	1255	hexPL3	149116	1697.89	653.58	309.83	95.92	22
hex	1256	hexPL3	177608	2007.28	767.07	297.95	118.228	21
hex	1257	hexPL3	137347	1723.19	693.54	267.49	118.228	19
hex	1258	hexPL3	158941	1838.72	672.49	318.22	118.228	22
hex	1259	hexPL3	147712	1852.17	683.95	245.75	118.228	21
hex	1260	hexPL3	150926	1728	601.22	345.9	138.43	21
hex	1261	hexPL3	148264	1829.49	631.03	317.54	110.96	20
hex	1262	hexPL3	131644	1743.32	635.58	245.39	118.228	19
hex	1263	hexPL3	158121	1705.37	718.25	259.81	118.228	19
hex	1264	hexPL3	145247	1606.26	642.69	282.28	118.228	19
hex	1265	hexPL3	148649	1639.71	696.08	248.32	118.228	19
hex	1266	hexPL3	148063	1720.21	657.34	296.37	108.75	22
hex	1267	hexPL3	147202	1798.05	655.72	316.69	119.02	21
hex	1268	hexPL3	154081	1762.14	662.8	326.31	123.73	23
hex	1269	hexPL3	155269	1719.8	673.41	319.69	111.88	22
hex	1270	hexPL3	157691	1648.35	564.15	390.53	148.59	20
hex	1271	hexPL3	143385	1620.53	642.18	285.68	118.228	20
hex	1272	hexPL3	147062	1747.38	671.44	299.66	118.228	21
hex	1273	hexPL3	140022	1777.49	588.57	319	118.228	19
hex	1274	hexPL3	142942	1905.56	685.94	292.87	102.24	22
hex	1275	hexPL3	143770	1730.37	629.42	324.6	140.71	24
hex	1276	hexPL3	138604	1757.73	659.35	274.55	118.228	23
hex	1277	hexPL3	155969	1926.57	715.7	294.84	118.228	21
hex	1278	hexPL3	157758	1802.37	697.48	313.26	110.8	21
hex	1279	hexPL3	158004	1730.03	668.28	321.82	102.77	19
hex	1280	hexPL3	125561	1566.99	645.67	252.67	118.228	19
hex	1281	hexPL3	164897	1798.98	660.91	349.7	133.13	22
hex	1282	hexPL3	163233	1980.69	729.75	282.49	118.228	19
hex	1283	hexPL3	158331	1758.37	690.55	292.01	118.228	19
hex	1284	hexPL3	167874	2010.6	738.95	325.53	118.228	21
hex	1285	hexPL3	157678	1806.89	726.48	286.77	118.228	21
hex	1286	hexPL3	132989	1628.51	668.01	255.39	118.228	21
hex	1287	hexPL3	146560	1913.62	709.75	284.84	118.228	19
hex	1288	hexPL3	171981	1970.18	719.12	330.47	122.24	22
hex	1289	hexPL3	169317	1855.77	663.22	358.97	114.63	21
hex	1290	hexPL3	162574	1840.95	715.53	283.49	118.228	20
hex	1291	hexPL3	152200	1704.93	675.77	292.94	118.228	20
hex	1292	hexPL3	152405	1866.47	647.34	345.07	137.95	18
hex	1293	hexPL3	140141	1694.63	646.39	294.48	118.228	20
hex	1294	hexPL3	159667	2061.22	737.95	282.97	118.228	19
hex	1295	hexPL3	160710	1773.72	684.29	312.95	118.228	23
hex	1296	hexPL3	153158	1694.96	599.66	358.97	128.45	20
hex	1297	hexPL3	153082	1712.35	693.12	272.5	118.228	21
hex	1298	hexPL3	147879	1727.49	673.84	301.35	83.53	20
hex	1299	hexPL3	157818	1831.12	676.25	318.22	108.32	18
hex	1300	hexPL3	161086	1771.72	668.4	330.74	113.84	19
hun	1301	hunHU	174219	1761.34	581.24	404.95	241.68	19
hun	1302	hunHU	162895	1790.28	589.29	386.11	207.42	23
hun	1303	hunHU	162277	1727.61	537.55	406.37	257.19	21
hun	1304	hunHU	146756	1639.36	491.27	406.36	249.99	23
hun	1305	hunHU	149558	1619.46	553.48	371.5	215.46	20
hun	1306	hunHU	154413	1671.04	565.55	389.97	218.04	17
hun	1307	hunHU	159424	1665.23	543.92	404.98	199.56	24
hun	1308	hunHU	158668	1686.63	598.53	375.83	212.64	19
hun	1309	hunHU	160559	1710.5	565.16	389.97	211.98	22
hun	1310	hunHU	152886	1722.17	552.91	371.65	210.7	20
hun	1311	hunHU	170890	1766.26	555.62	417.07	211.53	20
hun	1312	hunHU	166391	1755.98	553.55	418.36	239.1	25
hun	1313	hunHU	138118	1571.1	544.35	347.22	206.38	19
hun	1314	hunHU	169504	1744.09	529.38	426.62	237.01	23
hun	1315	hunHU	146627	1657.68	560	363.31	231.11	19
hun	1316	hunHU	155772	1674.3	560.47	374.05	249.05	20
hun	1317	hunHU	144004	1584.15	530.6	375.57	199.22	23
hun	1318	hunHU	166017	1741.2	569.83	400.49	226.72	23
hun	1319	hunHU	155444	1645.76	549.83	395.85	205.76	18
hun	1320	hunHU	157660	1726.57	526.84	412.38	231.3	18
hun	1321	hunHU	169776	1795.7	598.79	391.13	200.66	22
hun	1322	hunHU	148011	1570.75	566.59	352.12	201.8	28
hun	1323	hunHU	157447	1755.09	535.93	411.23	237.41	33
hun	1324	hunHU	160355	1790.25	595.55	393.93	230.3	28
hun	1325	hunHU	149569	1702.93	518.16	402.13	237.93	22
hun	1326	hunHU	151303	1607.25	527.56	398.45	196.2	24
hun	1327	hunHU	149069	1679.77	532.81	395.69	256.94	24
hun	1328	hunHU	156020	1669.51	549.67	392.21	243.66	25
hun	1329	hunHU	155693	1602.87	533.58	389.15	228.11	25
hun	1330	hunHU	159288	1730.89	563.01	394.28	237.24	31
hun	1331	hunHU	150616	1776.34	520.72	400.34	237.24	24
hun	1332	hunHU	151864	1745.7	524.16	400	235.83	30
hun	1333	hunHU	163295	1679.65	522.23	420.46	238.5	32
hun	1334	hunHU	158736	1661.48	541.06	402.05	247.9	26
hun	1335	hunHU	151776	1602.58	600.01	346.61	197.88	25
hun	1336	hunHU	153997	1665.17	545.05	401.88	211.65	23
hun	1337	hunHU	154831	1652.18	505.32	403.23	204.89	28
hun	1338	hunHU	148395	1743.19	579.68	357.12	203.55	22
hun	1339	hunHU	167320	1693.66	570.07	408.49	210.81	30
hun	1340	hunHU	151118	1719.14	534.4	397.75	222.76	31
hun	1341	hunHU	154926	1670.87	585.81	370.59	192.19	25
hun	1342	hunHU	156730	1631.16	538.34	395.49	237.51	31
hun	1343	hunHU	154356	1671.99	560.24	384	226.51	22
hun	1344	hunHU	151019	1603.18	586.24	344.36	205.91	23
hun	1345	hunHU	154456	1666.81	577.41	378.26	215.91	26
hun	1346	hunHU	149420	1636.74	527.26	396.79	204.76	26
hun	1347	hunHU	161047	1707.45	541.64	409.91	234.16	30
hun	1348	hunHU	159227	1637.09	561.74	391.93	212.14	27
hun	1349	hunHU	156224	1626.46	571.35	374.7	236.1	26
hun	1350	hunHU	155923	1660.9	547.61	389.18	224.05	27
hun	433	hunRUS	103602	1367.24	434.9	321.13	213.45	24
hun	434	hunRUS	120607	1443.86	473.3	343.93	246.35	24
hun	435	hunRUS	116152	1445.1	443.32	353.84	247.92	26
hun	436	hunRUS	124761	1796.04	470.1	373.37	245.2	21
hun	439	hunRUS	110750	1488.99	416.95	353.18	240.33	27
hun	442	hunRUS	113579	1421.19	447.22	347.01	235.11	27
hun	443	hunRUS	108423	1437.87	433.83	341.07	238.49	21
hun	444	hunRUS	112310	1468.74	432.35	342.41	235.59	27
hun	445	hunRUS	109766	1381.62	443.52	331.93	234.21	23
hun	446	hunRUS	118954	1514.02	454.85	351.36	259.24	20
hun	447	hunRUS	124998	1461.05	463.35	355.32	252.41	21
hun	448	hunRUS	106987	1340.72	460.31	305.06	204.57	22
hun	449	hunRUS	120966	1473.69	448.82	360.05	251.57	25
hun	450	hunRUS	122004	1509.61	418.36	378.02	270	25
hun	451	hunRUS	129222	1576.72	470.8	373.78	268.15	29
hun	452	hunRUS	108342	1412.23	423.39	351.05	230.68	25
hun	453	hunRUS	113013	1486.8	438.81	353.52	240.11	29
hun	454	hunRUS	122108	1531.06	448.23	363.33	235.1	23
hun	455	hunRUS	99393.9	1412.47	463.63	305.56	209.94	28
hun	456	hunRUS	117615	1439.33	455.99	343.69	256.12	27
hun	457	hunRUS	118642	1409.87	432.42	356.42	258.05	31
hun	458	hunRUS	123044	1526.11	458.89	362.66	245.87	26
hun	459	hunRUS	124544	1590.14	467.78	362.75	251.55	24
hun	460	hunRUS	128526	1525.83	463.73	362.08	232.76	24
hun	461	hunRUS	118336	1450.94	439.15	357.06	269.15	26
hun	464	hunRUS	119867	1532.57	443.32	364.41	263.96	21
hun	465	hunRUS	122359	1468.13	463.18	354.08	255.65	26
hun	466	hunRUS	126545	1667.24	457.3	370.55	240.61	29
hun	467	hunRUS	118535	1490.45	461.73	354.87	250.38	21
hun	468	hunRUS	108767	1467.27	413.86	356.71	268.76	22
hun	469	hunRUS	127345	1505.93	446.68	389.52	271.65	23
hun	471	hunRUS	126151	1510.13	458.44	373.78	265.39	28
hun	472	hunRUS	114827	1472	439.58	347.66	247.69	26
hun	473	hunRUS	138629	1633.54	493.62	379.29	246.77	21
hun	474	hunRUS	115361	1444.55	436.86	356.09	255.32	23
hun	476	hunRUS	120856	1475.14	449.33	364.57	254.57	21
hun	477	hunRUS	114662	1438.84	443.58	343.78	256.02	25
hun	478	hunRUS	97881.1	1341.5	420.15	312.92	226.97	27
hun	479	hunRUS	126755	1520.55	458.77	363.26	279.66	26
hun	480	hunRUS	120939	1451	472.29	345.98	211.33	25
hun	481	hunRUS	111645	1409.56	430.93	351	225.42	27
hun	482	hunRUS	109199	1570.47	429.92	353.57	253.52	25
hun	384	hunSLO	122836	4233.21	634.09	438.2	206.29	20
hun	385	hunSLO	202799	1960.96	615.52	461.87	238.12	20
hun	386	hunSLO	188942	1848.38	603.49	435.65	241.81	21
hun	387	hunSLO	169853	1794.43	562.11	414.96	218.89	22
hun	388	hunSLO	206874	1896.12	632.89	451.59	226.35	19
hun	389	hunSLO	185168	1832.62	598.67	424.27	218.39	16
hun	390	hunSLO	170746	1755.35	612.03	396.14	199.44	18
hun	391	hunSLO	178154	1839.22	586.96	425.01	198.36	19
hun	392	hunSLO	195238	1858.22	560.3	455.29	233.16	20
hun	393	hunSLO	190166	1916.55	621.72	427.45	209.58	24
hun	394	hunSLO	198677	1951.57	594.55	466.3	249.31	20
hun	395	hunSLO	214162	2029.11	615.3	481.05	250	21
hun	396	hunSLO	144667	1629.16	499.3	394.69	225.43	19
hun	397	hunSLO	157318	1632.59	537.15	397.82	245.35	19
hun	398	hunSLO	203455	1910.01	575.13	483.81	244.99	19
hun	399	hunSLO	128367	1533.57	497.15	374.54	198.84	20
hun	400	hunSLO	156032	1654.28	533.79	394.49	223.87	18
hun	401	hunSLO	199740	2099.27	611.5	448.03	232.3	24
hun	402	hunSLO	184393	1853.99	599.29	425.63	241.93	18
hun	403	hunSLO	198894	1883.29	613.24	456.58	231.37	20
hun	404	hunSLO	143301	1692.97	545.7	369.4	210.09	20
hun	405	hunSLO	168059	1723.6	533.82	422.17	237.05	24
hun	407	hunSLO	186805	1831.56	568.9	442.99	224.79	18
hun	408	hunSLO	200830	1903.58	630.38	437.07	216.14	20
hyd	533	hydHU	245381	2469	682.13	509.23	286.97	47
hyd	534	hydHU	212267	2184.15	615.92	486.38	289.2	35
hyd	535	hydHU	206381	2199.32	640.58	459.63	280.8	37
hyd	539	hydHU	217984	2230.95	632.66	486.17	278.85	30
hyd	543	hydHU	215874	2255.19	628.79	484.87	285.16	34
hyd	544	hydHU	211417	2177.31	646.03	463.01	296.07	42
hyd	545	hydHU	206182	2113.98	614.86	472.2	289.95	35
hyd	547	hydHU	198783	2097.19	612.75	443.26	296.75	35
hyd	549	hydHU	232309	2284.25	627.32	512.62	282.31	46
hyd	550	hydHU	230911	2243.48	616.43	516.75	296.07	41
hyd	552	hydHU	215410	2249.61	632.9	480.66	280.03	44
hyd	553	hydHU	219691	2211.68	648.54	483.31	278.79	32
hyd	554	hydHU	218696	2241.57	624.24	478.28	290.41	47
hyd	555	hydHU	211383	2195.81	616.06	484.14	287.42	39
hyd	556	hydHU	208604	2244.29	615.45	477	279.12	36
hyd	557	hydHU	195495	2074.3	592.58	461.56	292.04	34
hyd	558	hydHU	207887	2302.23	634.35	455.56	291.23	35
hyd	559	hydHU	225224	2364.16	667.33	488	287.15	33
hyd	560	hydHU	220019	2235.78	609.73	492.43	299.22	29
hyd	561	hydHU	220005	2298.95	624.18	490.05	298.25	33
hyd	562	hydHU	221703	2244.17	616.58	500.55	298.25	29
hyd	563	hydHU	197965	2228.64	624.43	455.28	297.19	38
hyd	565	hydHU	202763	2359.6	617.5	471.5	293.2	45
hyd	566	hydHU	211501	2197.88	591.59	486.06	305.59	38
hyd	567	hydHU	232121	2253.24	633.18	503.04	292.29	50
hyd	568	hydHU	193594	2144.89	603.5	452.1	289.93	38
hyd	569	hydHU	210686	2250.99	622.13	481.54	296.62	38
hyd	570	hydHU	202752	2220.83	606.01	458.37	295.03	37
hyd	571	hydHU	224776	2292.18	650.92	493.86	270.73	41
hyd	572	hydHU	218070	2272.85	633.9	484.84	284.11	41
hyd	573	hydHU	217450	2222.56	635.79	490.28	278.85	35
hyd	574	hydHU	185862	1996.88	621.27	436.6	244.67	38
hyd	575	hydHU	200380	2174.27	606.49	457.5	293.66	38
hyd	576	hydHU	217828	2313.23	620.49	484.84	289.77	39
hyd	577	hydHU	228505	2352.86	624.01	512.24	290.42	49
hyd	578	hydHU	217032	2292.72	620.24	494.85	288.43	40
hyd	579	hydHU	208740	2587.57	605.07	500.43	270	38
hyd	580	hydHU	201924	2125.39	595.53	464.7	296.04	37
hyd	582	hydHU	211914	2211.77	627.71	488.3	294.24	48
hyd	483	hydPL1	252983	2261.77	614.09	547.71	285.6	38
hyd	484	hydPL1	222725	3476.34	613.78	530.59	287.77	34
hyd	485	hydPL1	263347	2296.3	682.15	540.85	288.09	39
hyd	486	hydPL1	259383	2362.72	675.19	531.95	277.34	38
hyd	487	hydPL1	260744	2441.63	655.79	546.35	281.22	36
hyd	488	hydPL1	282615	2525.79	625.46	577.04	283.9	40
hyd	489	hydPL1	230988	2180.4	597.62	511.48	280.78	38
hyd	490	hydPL1	255604	2604.97	670.94	540.23	270	40
hyd	491	hydPL1	260111	2309.49	611.98	568.27	291.31	38
hyd	492	hydPL1	236800	2118.86	619.92	520.79	280.99	42
hyd	493	hydPL1	214072	2486.65	614.65	509.38	289.44	35
hyd	494	hydPL1	260253	2186.96	627.65	553.18	298.73	33
hyd	495	hydPL1	221712	2106.17	610.95	516.56	243.3	35
hyd	496	hydPL1	277428	2363.75	673.36	568.74	288.41	28
hyd	497	hydPL1	230378	2251.11	619.56	509.78	270	32
hyd	498	hydPL1	263299	2387.6	655.82	547.79	256.16	39
hyd	499	hydPL1	225391	2742.32	623.75	513.97	280.05	43
hyd	500	hydPL1	257590	2266.49	663.36	518.97	299.06	38
hyd	501	hydPL1	277373	2540.77	647.04	574.24	253.87	40
hyd	504	hydPL1	238272	2099.21	575.88	535.4	259.52	40
hyd	505	hydPL1	267067	2299.2	738.6	518.08	218.46	49
hyd	506	hydPL1	228259	2075.28	603.68	493.82	271	36
hyd	507	hydPL1	217138	1957.79	585.85	486.27	290.47	39
hyd	508	hydPL1	214180	2342.29	610.01	494.45	286.68	36
hyd	511	hydPL1	204303	2372.82	598.22	486.59	307.75	39
hyd	512	hydPL1	247950	2175.19	638.76	528.98	285.08	39
hyd	513	hydPL1	259785	2311.19	664.72	554.93	282.51	35
hyd	514	hydPL1	249974	2245.4	687	508.03	259.71	33
hyd	515	hydPL1	224670	2055.46	579.67	508.42	263.79	36
hyd	516	hydPL1	186536	1912.72	582.22	445.84	270.12	41
hyd	517	hydPL1	212310	1997.02	593.71	494.67	265.03	34
hyd	518	hydPL1	233168	2153.12	587.76	527.15	287.55	37
hyd	519	hydPL1	243889	2329.85	576.45	566.84	250.74	41
hyd	520	hydPL1	234097	2079.51	633.41	491.1	271.09	30
hyd	521	hydPL1	237028	2198.8	595.96	533.12	280.01	37
hyd	522	hydPL1	264224	2512.98	633.51	567.13	284.3	35
hyd	524	hydPL1	249203	2283.34	627.27	524.26	300.19	29
hyd	525	hydPL1	258408	2358.22	638.19	556.79	293.2	43
hyd	526	hydPL1	220215	2121.65	594.46	492.07	286.34	39
hyd	527	hydPL1	263643	2291.6	617.2	549.46	292.64	34
hyd	528	hydPL1	245915	2182.42	603.39	535.31	283.49	40
hyd	529	hydPL1	243425	2133.74	565.98	551.19	288.35	44
hyd	530	hydPL1	228003	1990.31	601.17	502.88	259.58	43
hyd	531	hydPL1	194127	2274.78	576.35	473.01	282.53	29
hyd	532	hydPL1	200735	2001.97	603.12	461.74	263.5	38
hyd	1351	hydPL2	181856	1946.85	668.495	429.47	280.63	52
hyd	1352	hydPL2	159628	3106.89	591.388	454.18	255.45	50
hyd	1353	hydPL2	151607	1578.35	569.733	388.52	277.896	49
hyd	1354	hydPL2	172539	1898.44	642.712	429.93	289.75	51
hyd	1355	hydPL2	187552	1994.54	587.742	468.77	291.78	51
hyd	1356	hydPL2	193196	2015.36	628.464	482.83	309.58	51
hyd	1357	hydPL2	173932	1935.85	616.814	444.23	292.92	48
hyd	1358	hydPL2	191810	2039.24	706.824	457.83	256	52
hyd	1359	hydPL2	185015	2015.8	668.782	446.3	266.75	52
hyd	1360	hydPL2	187396	2030.37	687.136	426.34	277.896	53
hyd	1361	hydPL2	193028	2037.53	625.519	462.79	317.1	41
hyd	1362	hydPL2	175089	1912.63	595.573	448.21	310.13	48
hyd	1363	hydPL2	164860	1870.55	630.246	424.71	280.24	49
hyd	1364	hydPL2	173305	1861.34	549.723	465.38	267.17	46
hyd	1365	hydPL2	205287	2065.63	749.26	456.67	216.76	50
hyd	1366	hydPL2	180180	2042.01	613.514	452.57	287.72	44
hyd	1367	hydPL2	164682	1908.92	584.729	438.09	310.34	45
hyd	1368	hydPL2	162972	2089.43	638.595	420.89	273.52	43
hyd	1369	hydPL2	156153	2083.6	609.788	439.29	244.8	48
hyd	1370	hydPL2	161726	1831.03	591.226	418.35	289.26	49
hyd	1371	hydPL2	170606	1882.21	601.278	445.9	277.896	53
hyd	1372	hydPL2	194213	2116.11	670.197	466.27	270.98	44
hyd	1373	hydPL2	170145	1826.69	690.368	413.04	277.896	45
hyd	1374	hydPL2	178229	1929.87	627.854	442.25	284.85	51
hyd	1375	hydPL2	187171	2023.89	633.834	453.4	277.896	55
hyd	1376	hydPL2	183075	1963.73	611.49	479.77	277.01	54
hyd	1377	hydPL2	159287	1755.41	533.6	444.41	271.97	51
hyd	1378	hydPL2	174040	1897.5	649.382	437.4	261.12	44
hyd	1379	hydPL2	152295	1518.76	600.081	396.71	277.896	50
hyd	1380	hydPL2	191332	1969.56	651.981	452.98	285.79	50
hyd	1381	hydPL2	176210	1963.2	627.916	444.691	277.896	48
hyd	1382	hydPL2	182059	1934.6	628.647	433.01	290.13	44
hyd	1383	hydPL2	186287	1932.83	600.047	458.3	277.896	42
hyd	1384	hydPL2	190346	2268.6	593.009	483.04	279.94	46
hyd	1385	hydPL2	177098	1989.13	652.855	449.28	267.11	52
hyd	1386	hydPL2	163391	1763.26	665.045	404.68	218.74	52
hyd	1387	hydPL2	175067	1934.66	618.24	434.4	308.71	45
hyd	1388	hydPL2	182933	1969.79	586.96	476.87	289.44	42
hyd	1389	hydPL2	155528	1762.06	604.452	432.15	248.79	38
hyd	1390	hydPL2	183843	2091.52	655.833	463.75	298.94	46
hyd	1391	hydPL2	183919	1904.1	581.923	466.42	287.74	38
hyd	1392	hydPL2	157165	1768.5	598.046	417.26	267.64	40
hyd	1393	hydPL2	180969	1987.3	610.455	470.4	277.57	52
mac	583	macIT	145648	1651.44	672.78	261.05	80.68	20
mac	584	macIT	188886	1975.47	775.34	337.25	77.81	17
mac	585	macIT	168711	1861.62	702.87	326.08	112.76	22
mac	586	macIT	186459	1946.59	647.41	395.79	115.29	22
mac	587	macIT	180474	1911.28	705.61	362.23	135.3	18
mac	588	macIT	180094	2026.63	686.35	357.77	134.69	19
mac	589	macIT	186543	1905.34	723.9	339.33	126.9	16
mac	590	macIT	201375	1904.22	706.02	373.66	127.39	20
mac	591	macIT	144248	1719.49	580.97	340.33	106.53	20
mac	592	macIT	195611	1959.7	735.37	365.38	146.8	20
mac	593	macIT	173075	1969.74	705.89	347.22	161.02	20
mac	594	macIT	190977	1947.05	750.82	358.6	139.29	22
mac	595	macIT	186780	1837.08	623.95	418.4	144.83	24
mac	596	macIT	175682	2014.59	722.82	350.95	150.83	24
mac	597	macIT	172806	1928.01	676.79	351.93	161.42	21
mac	598	macIT	172781	1867.73	691.42	357.43	160.74	22
mac	599	macIT	165909	1873.66	694.44	336.47	128.45	20
mac	600	macIT	165222	1938.67	700.51	340.48	105.38	22
mac	601	macIT	180704	1796.03	702.8	339.28	141.64	20
mac	602	macIT	194403	1881.26	711.97	364.23	116.4	21
mac	603	macIT	182052	1870.03	668.85	396.72	129.95	22
mac	604	macIT	169371	1741.4	642.35	355.1	152.21	24
mac	605	macIT	195491	1899.84	707.4	381.66	119.29	20
mac	606	macIT	163539	2176.45	641.88	390.31	164.09	26
mac	607	macIT	152120	1788.84	713.99	276.33	121.26	24
mac	608	macIT	167883	1971.21	738.53	339.93	148.82	21
mac	609	macIT	169660	1789.22	686.93	329.49	142.2	21
mac	610	macIT	181387	1824.56	733.24	331.13	112.69	23
mac	611	macIT	176738	1906.67	724.06	340.11	115.06	19
mac	612	macIT	154571	1639.19	596.27	334.59	162.17	23
mac	613	macIT	194505	2223.74	769.41	385.46	125.84	23
mac	614	macIT	170242	1886.73	703.75	329.32	126.58	20
mac	615	macIT	162741	1947.85	662.75	344.17	129.56	18
mac	616	macIT	185650	1993.85	740.95	378.35	154.8	19
mac	617	macIT	169100	1843.8	647.76	360.03	134.23	20
mac	618	macIT	193155	1853.09	696.5	366.3	156.11	18
mac	619	macIT	190335	2099.55	706.11	378.28	129.02	23
mac	620	macIT	207356	2100.88	783.01	401.28	123.77	22
mac	621	macIT	167471	1703.75	604.28	371.95	147.91	24
mac	622	macIT	185616	1978.15	701.21	315.96	132.91	22
mac	623	macIT	166011	1859.49	722.03	338.46	124.62	19
mac	624	macIT	167279	1795.9	733.01	289.57	88.34	23
mac	625	macIT	211014	2036.8	778.92	388.03	136.96	24
mac	626	macIT	195846	1915.02	716.81	380.26	175.58	24
mac	627	macIT	155340	1719.54	678.25	308.3	117.58	19
mac	628	macIT	182314	1774.58	644.77	384.8	171.02	21
mac	629	macIT	166382	1823.79	731.78	317.31	116.94	23
mac	630	macIT	174418	1810.38	662.62	361.93	134.01	22
mac	631	macIT	168401	1710.87	636.09	353.38	150.2	23
mac	632	macIT	171431	1825.59	695.15	351.23	114.66	21
mac	633	macSP1	203566	1946.67	761.16	355.07	104.39	20
mac	634	macSP1	230705	2219.77	806.44	364.41	80.71	20
mac	635	macSP1	212070	2228.12	795.66	333.59	46.81	18
mac	636	macSP1	173803	1722.78	662.01	332.04	108	20
mac	637	macSP1	202584	2026.72	754.85	354.86	125.2	18
mac	638	macSP1	188508	1924.86	758.1	305.35	88.52	22
mac	639	macSP1	217968	2068.11	788.91	350.71	129.8	19
mac	640	macSP1	189899	1861.94	746.18	337.45	128.05	19
mac	641	macSP1	211198	1942.36	774.52	363.78	115.86	19
mac	642	macSP1	211064	1999.83	803.24	345.98	109.89	18
mac	643	macSP1	199136	1859.01	725.61	346.6	112.35	18
mac	644	macSP1	184587	1852.72	754.56	328.43	139.5	18
mac	645	macSP1	195742	1915.27	789.12	327.56	121.5	19
mac	646	macSP1	206797	1889.68	720.64	358.01	121.28	21
mac	647	macSP1	145677	1620.65	629.15	302.72	106.74	22
mac	648	macSP1	156794	1695.17	678.65	302.46	110.3	22
mac	649	macSP1	156034	1715.93	681.8	298.05	105.05	18
mac	650	macSP1	188465	2146.71	748.65	349.86	95.9	22
mac	651	macSP1	170721	1725.13	679.56	328.61	124.6	20
mac	653	macSP1	176598	1776.12	668.17	339.4	106.75	20
mac	654	macSP1	212195	1876.11	734.23	355.64	104.66	19
mac	655	macSP1	177785	1809.62	728.43	314.63	98.62	20
mac	656	macSP1	206419	2041.06	726.25	378.75	140.72	18
mac	657	macSP1	174142	1774.04	692.09	331.45	113.9	17
mac	658	macSP1	202507	2128.02	775.74	356.39	117.35	19
mac	659	macSP1	157176	1750.03	665.47	313.49	105.42	20
mac	661	macSP1	165902	1796.83	677.12	330.07	84.35	18
mac	662	macSP1	183470	2012.89	755.35	331.46	86.12	19
mac	663	macSP1	181439	1953.08	706.76	350.19	114.65	19
mac	664	macSP1	199615	1993.19	748.6	363.21	104.18	20
mac	665	macSP1	199955	1983.81	736.75	352.11	102.3	24
mac	666	macSP1	216747	2206.35	793.37	364.39	83.41	20
mac	667	macSP1	178520	1830.98	703.96	359.66	114.02	19
mac	668	macSP1	154774	1739.62	648.68	317.22	92.11	20
mac	669	macSP1	204045	2120.3	781.85	348.77	106.98	22
mac	670	macSP1	165122	1724.04	671.03	325.72	123.09	19
mac	671	macSP1	208188	1930.85	740.11	363.9	138.04	19
mac	672	macSP1	162684	1870.44	732.18	293.57	90.69	22
mac	674	macSP1	156332	1706.12	702.04	296.82	119.99	23
mac	675	macSP1	192314	1917.19	749.47	347.58	92.51	22
mac	677	macSP1	210573	1957.42	771.59	369.6	113.93	20
mac	678	macSP1	182776	1800	749.41	312.96	60.95	21
mac	679	macSP1	180241	1812.85	725.56	326.66	111.03	17
mac	680	macSP1	184004	1817.5	711.98	337.01	97.47	17
mac	681	macSP1	171743	1739.91	683.02	320.87	101.73	15
mac	682	macSP1	146697	1641.11	653.01	294.1	98.39	18
mac	1394	macSP2	175558	1832.25	690.81	339.48	122.87	24
mac	1395	macSP2	152883	1763.44	628.38	352.4	132.38	23
mac	1396	macSP2	175106	1710.2	620.22	377.46	113.36	21
mac	1397	macSP2	176741	1790.01	712.47	308.92	126.445	22
mac	1398	macSP2	182135	1804.2	695.44	351.39	126.445	22
mac	1399	macSP2	167204	1867.88	711.77	341.18	135.58	23
mac	1400	macSP2	168761	1742.94	662.38	359.74	123.1	27
mac	1401	macSP2	185521	1819.38	718.96	342.73	126.445	27
mac	1402	macSP2	176942	1796.3	730.81	309.23	121.4	21
mac	1403	macSP2	172429	1785.6	639.34	377.98	146.64	23
mac	1404	macSP2	168722	2148.3	727.67	323.32	126.445	25
mac	1405	macSP2	165266	1709.86	642.14	345.37	123.66	22
mac	1406	macSP2	182191	1844.79	703.12	350.29	113.45	23
mac	1407	macSP2	132728	1524	530.38	340.03	139.65	22
mac	1408	macSP2	179842	1766.84	686.46	337.34	109.57	22
mac	1409	macSP2	173975	1763.66	717.13	292.53	126.445	21
mac	1410	macSP2	173778	1803.15	706.74	336.57	116.75	18
mac	1411	macSP2	171774	1890.75	678.87	376.15	139.14	25
mac	1412	macSP2	174520	1947.13	670.49	366.27	117.44	25
mac	1413	macSP2	151298	1846.05	635.79	297.45	112.86	16
mac	1414	macSP2	169929	1761.16	679.7	344.71	146.4	23
mac	1415	macSP2	180673	1865.79	695.86	374.5	140.35	22
mac	1416	macSP2	159529	1700.34	641.42	336.88	127.61	24
mac	1417	macSP2	85701.9	1415.37	572	173.52	126.445	23
mac	1418	macSP2	167589	1817.8	673.14	351.73	117.25	29
mac	1419	macSP2	172704	1759.5	667.99	344.13	126.445	23
mac	1420	macSP2	178008	1822.75	709.56	345.96	120.74	22
mac	1421	macSP2	150961	1714.09	635.85	327.6	128.61	19
mac	1422	macSP2	155602	1867.6	653.99	324.73	116.71	19
mac	1423	macSP2	165474	1767.01	699.43	285.34	126.445	22
mac	1424	macSP2	167851	1770.65	650.66	369.91	129.46	25
mac	1425	macSP2	151731	1716.06	637.86	328.6	126	20
mac	1426	macSP2	173631	1764.42	671.29	354.75	107.71	24
mac	1427	macSP2	180712	2353.52	628.3	393.44	148.3	24
mac	1428	macSP2	160214	1917.71	619.01	369.86	153	21
mac	1429	macSP2	167394	1690.15	627.38	357.24	114.03	27
mac	1430	macSP2	157005	2245.73	661.29	344.13	125.59	23
mac	1431	macSP2	176672	1966.74	703.04	310.67	126.445	24
mac	1432	macSP2	166929	1781.99	703.81	329.01	123.73	26
mac	1433	macSP2	147539	2085.98	671.95	300.17	126.445	22
mac	1434	macSP2	149702	1743.61	645.85	340.82	126.445	22
mac	1435	macSP2	163740	1856.58	671.69	335.11	126.445	20
ort	1151	ortCZ	183379	2154.44	824.79	363.69	96.03	44
ort	1153	ortCZ	185650	2094.82	895.16	278.29	55.36	41
ort	1154	ortCZ	205601	2269.67	885.7	346.74	84.07	36
ort	1155	ortCZ	191295	2125.65	932.28	302.4	50.03	39
ort	1156	ortCZ	211481	2182.63	923.16	315.12	34.91	27
ort	1157	ortCZ	169154	2030.1	824.55	323.74	83.57	43
ort	1158	ortCZ	179075	2055.78	839.15	327.71	127.29	37
ort	1159	ortCZ	172227	2495.46	862.18	298.56	49.72	36
ort	1160	ortCZ	182784	2107.88	860.52	327.01	100.04	40
ort	1161	ortCZ	161534	2109.61	856.48	258.39	124.96	37
ort	1162	ortCZ	179107	2050.37	850.7	320.58	76.02	30
ort	1163	ortCZ	215198	2527.44	892.56	338.38	82.07	40
ort	1165	ortCZ	171274	1971.16	801.18	325.93	81.27	38
ort	1166	ortCZ	200474	2229.57	864.74	353.06	86.11	35
ort	1167	ortCZ	165436	1980.84	829.89	297.94	99.24	35
ort	1168	ortCZ	159403	2232.14	767.65	330.8	107.97	38
ort	1169	ortCZ	180490	2202.26	913.59	300.7	73.79	44
ort	1170	ortCZ	204069	2189.12	825.73	400.96	103.78	43
ort	1171	ortCZ	183451	2094.37	853.59	321.95	91.32	37
ort	1172	ortCZ	164339	2151.72	796.81	327.98	110.14	38
ort	1173	ortCZ	196938	2307.62	902.81	310.65	49.04	36
ort	1174	ortCZ	173930	1981.09	766.55	343.77	102.01	31
ort	1175	ortCZ	187636	2068.85	829.59	332.41	105.1	39
ort	1177	ortCZ	167071	1965.75	766.69	342.12	112.05	39
ort	1178	ortCZ	164646	1977.15	785.32	334.58	79.34	36
ort	1179	ortCZ	155514	2088.86	831.93	228.61	46.87	40
ort	1181	ortCZ	205728	3540.18	937.65	279.82	29.63	41
ort	1182	ortCZ	170638	1986.57	800.33	331.79	113.15	38
ort	1183	ortCZ	179841	2324.72	830.21	365.86	75.03	36
ort	1185	ortCZ	205146	2290.59	918.35	356.79	98.39	44
ort	1186	ortCZ	171604	2040.79	854.96	297.01	65.37	32
ort	1187	ortCZ	191346	2098.51	883.63	317.75	82.17	40
ort	1188	ortCZ	190305	2092.49	869.35	319.22	99.27	35
ort	1190	ortCZ	205502	2179.44	882.97	371.75	115.63	41
ort	1191	ortCZ	167460	2076.89	834.52	313.24	68.76	38
ort	1192	ortCZ	178574	2014.86	829.44	323.56	101.57	33
ort	1193	ortCZ	192151	2250.59	856.37	374.05	114.88	38
ort	1194	ortCZ	202036	2158.47	936.87	297.44	59.68	39
ort	1195	ortCZ	191482	2054.94	819.53	352.36	97.38	38
ort	1196	ortCZ	162910	2012.14	809.9	320.51	85.14	36
ort	1197	ortCZ	161273	2022.77	762.19	355.94	102.24	39
ort	1198	ortCZ	188372	2084.88	920.03	248.59	31.63	41
ort	1199	ortCZ	148953	2907.94	818.66	269.33	80.89	39
ort	1200	ortCZ	135313	1815.63	728.2	283.3	126.7	39
ort	1201	ortCZ	148508	2071.42	794.41	263.41	52.25	28
ort	1126	ortFI1	163290	1767.07	738.67	305.78	78.87	34
ort	1127	ortFI1	137925	1768.88	662.39	299.7	107.78	31
ort	1128	ortFI1	136511	1712.24	690.8	299.04	98.98	40
ort	1129	ortFI1	187244	1945.02	771.19	327.74	67.2	34
ort	1130	ortFI1	144693	1756.45	705.35	288.23	94.12	42
ort	1131	ortFI1	157337	1818.1	732.47	310.25	85.93	37
ort	1132	ortFI1	186743	1961.68	779.02	333.82	82.92	37
ort	1133	ortFI1	166775	1937.63	779.5	299.63	37.7	33
ort	1134	ortFI1	142536	1735.5	677.16	313.39	91.52	40
ort	1135	ortFI1	225573	2114.51	836.2	327.62	36.54	37
ort	1136	ortFI1	175084	1858	782.01	276.81	54.26	36
ort	1137	ortFI1	165706	1791.49	703.73	318.57	111.34	36
ort	1138	ortFI1	168507	1927.92	776.06	293.65	55.09	45
ort	1139	ortFI1	157329	1980.89	778.03	291.01	82.1	32
ort	1140	ortFI1	178087	2010.61	802.06	338.57	69.11	36
ort	1141	ortFI1	220328	2136.08	841.19	352.88	61.63	37
ort	1142	ortFI1	274240	2475.82	976.34	363.65	19.68	38
ort	1143	ortFI1	180277	2065.76	830.77	281.86	46.72	36
ort	1144	ortFI1	173311	2146.52	763.93	318.29	83.62	39
ort	1145	ortFI1	179887	1979.24	834.97	295.08	41.16	35
ort	1146	ortFI1	225764	2205.93	880.2	331.14	54.61	37
ort	1147	ortFI1	170752	1917.08	749.77	332.33	73.5	35
ort	1148	ortFI1	202721	2065.85	868.83	300.39	52.43	38
ort	1149	ortFI1	222169	2377.76	906.99	322.22	29.59	38
ort	1150	ortFI1	268152	2738.01	936.88	374.83	49.45	36
ort	1436	ortFI2	184883	1990.28	785.24	347.2	76.97	33
ort	1437	ortFI2	165240	2220.57	830.75	289.49	55.7	30
ort	1438	ortFI2	172761	1943.91	769.39	311.39	100.91	31
ort	1439	ortFI2	155627	1775.71	743.3	287.06	79.32	31
ort	1440	ortFI2	158858	1730.08	717.03	298.35	104.89	34
ort	1441	ortFI2	157454	1798.01	740.71	298.2	82.79	35
ort	1442	ortFI2	154625	1942.35	668.11	354.27	110.45	33
ort	1443	ortFI2	181100	2046.91	784.45	317.22	63.8	31
ort	1444	ortFI2	153768	1759.51	730.59	289.38	107.05	35
ort	1445	ortFI2	182877	1937.51	808.18	302.04	67.45	36
ort	1446	ortFI2	173170	2004.9	789.93	310.55	106.83	34
ort	1447	ortFI2	180933	2196.53	747.68	369.04	149.63	38
ort	1448	ortFI2	185182	1980.18	797.48	308.44	78.5	35
ort	1449	ortFI2	144520	1780.44	755.29	238.76	34.97	28
ort	1450	ortFI2	215933	2753.1	862.9	333.02	90.46	23
ort	1451	ortFI2	171580	1907.27	789.61	315.33	90.21	32
ort	1452	ortFI2	177860	1907.4	790.3	313.42	109.72	32
ort	1453	ortFI2	200897	2195.38	804.15	349.29	88.2	30
ort	1454	ortFI2	185616	1970.2	774.99	336.67	86	32
ort	1455	ortFI2	177231	2076.91	840.81	286.78	80.47	34
ort	1456	ortFI2	179967	2391.25	806.63	296.03	64.18	30
ort	1457	ortFI2	178780	1952.1	819.94	260.31	47.8	35
ort	1458	ortFI2	194182	2002.07	801.75	309.43	98.99	31
ort	1459	ortFI2	200549	2086.19	753.08	383.26	150.03	31
ort	1460	ortFI2	159528	2198.64	785.24	254.52	27.81	25
ort	1461	ortFI2	178400	2023.66	796.85	328.23	105.33	29
ort	1462	ortFI2	179402	2083.75	844.97	279.58	40.44	34
ort	1463	ortFI2	176458	2146.42	853.38	279.46	61.98	36
ort	1464	ortFI2	194864	2101.01	848.95	310.01	72.07	31
ort	1465	ortFI2	201106	2113.69	819.03	353.76	74.83	37
ort	1466	ortFI2	213330	2347.59	859.09	332.09	92.52	35
ort	1467	ortFI2	172136	2007.73	818.39	296.25	81.73	35
ort	1468	ortFI2	166590	1847.94	742.62	318.78	73.97	32
ort	1469	ortFI2	204918	2195.23	859.55	347.05	85.88	32
ort	1470	ortFI2	195231	2068.11	852.73	316.75	75.15	33
ort	1471	ortFI2	150942	1952.8	768.42	281.2	42.72	35
ort	1472	ortFI2	169796	2034.64	763.44	325.31	101.11	29
ort	1473	ortFI2	169489	1940.27	804.74	261.12	35.69	33
ort	1474	ortFI2	207016	2139.93	816.33	369.23	102.89	33
ort	1475	ortFI2	174395	2161.89	800.36	303.62	94.08	28
ort	1476	ortFI2	188816	2177.58	878.01	303.46	57.81	29
ort	1477	ortFI2	204766	2166.17	847.29	351.31	95.38	30
ort	1478	ortFI2	170698	1969.29	776.06	339.61	92.37	32
ort	1479	ortFI2	173335	2029.44	754.88	305.26	93	28
ort	1480	ortFI2	173713	2123.55	853.84	305.17	62.13	33
ort	1481	ortFI2	161296	1829.04	728.17	296.46	96.23	30
ort	1482	ortFI2	178932	2087.78	848.63	283.73	41.81	38
ort	1483	ortFI2	205194	2125.3	819.28	358.46	78.52	34
ort	1484	ortFI2	196581	2260.48	823.94	319.59	72.08	32
ort	1485	ortFI2	199373	2134.8	865.54	310.07	72.01	34
tri	783	triHU	90450.6	1378.42	532.58	223.7	56.41	26
tri	784	triHU	88062.7	1401.69	533.98	207.15	36.83	21
tri	785	triHU	81084.4	1511.37	575.28	172.7	11.61	20
tri	786	triHU	82215	1397.97	542.26	203.95	61.94	21
tri	787	triHU	89656.9	1375.46	553.36	208.33	72.41	26
tri	788	triHU	93290.7	1395.42	542.87	221.06	60.98	20
tri	789	triHU	82108.8	1341.89	572.07	185.18	45	21
tri	790	triHU	79761.6	1393.86	545.65	180.41	24.59	22
tri	791	triHU	88702.6	1432.74	578.69	217.01	66.89	27
tri	792	triHU	92639.5	1406.53	548.87	213.83	51.07	26
tri	793	triHU	85934.8	1356.65	540.05	205.36	69.54	24
tri	794	triHU	83673.6	1358.2	526.11	212.34	58.06	27
tri	795	triHU	91493	1427.53	565.98	212.77	36.48	26
tri	796	triHU	85100.4	1339.86	539.1	210.25	78.81	25
tri	797	triHU	89971.2	1368.31	537.64	208.96	39.97	25
tri	798	triHU	90545.5	1441.72	568	185.8	29.45	23
tri	799	triHU	85516.5	1395.33	565.58	201.31	38.31	23
tri	800	triHU	84946.6	1514.05	541.35	207.28	56.41	23
tri	801	triHU	93315.6	1330.07	523.73	214.89	58.35	23
tri	802	triHU	87807.1	1329.53	552.78	204.86	41.37	22
tri	803	triHU	82524.8	1389.8	553.27	181.7	52.84	22
tri	804	triHU	85864.7	1528.33	541.27	212.63	64.19	24
tri	805	triHU	83506.2	1342.85	529.62	209.63	88.8	26
tri	806	triHU	89690.8	1439.21	559.09	203.73	69.01	22
tri	807	triHU	97426.6	1480.06	575.11	211.73	47.9	23
tri	808	triHU	97593.9	1450.62	581.96	221.06	66.38	24
tri	809	triHU	90079.7	1430.73	556.85	218.29	47.25	25
tri	810	triHU	105900	1489.11	566.01	228.87	66.19	22
tri	811	triHU	100488	1445.85	569.64	226.47	56.19	26
tri	812	triHU	97134.9	1382.14	554.97	216.29	43.18	23
tri	813	triHU	97996.4	1364.35	557.29	208.42	35.28	24
tri	814	triHU	94245	1436.66	548.18	207.17	27.68	26
tri	815	triHU	90961.6	1317.07	553.45	186.2	39.22	21
tri	816	triHU	85023.5	1412.98	542.59	202.58	46.92	25
tri	817	triHU	98611.5	1564.65	546.76	230.74	61.91	26
tri	818	triHU	100927	1614.94	585.17	219.73	43.06	25
tri	819	triHU	94903	1506.48	559.91	222.4	41.64	24
tri	820	triHU	100258	1425.3	542.37	234.89	73.1	24
tri	821	triHU	99088.6	1369.01	565.55	209.37	60.28	22
tri	822	triHU	97290.9	1379.34	561.41	224.9	74.7	27
tri	823	triHU	94111.5	1329.53	553.06	212.46	76.66	25
tri	824	triPL1	87954.1	1448.7	562.03	183.68	64.69	26
tri	825	triPL1	81520.8	1301.34	531.18	193.25	41.19	24
tri	826	triPL1	85355.9	1307.04	519.46	219.54	51.19	26
tri	827	triPL1	82940.9	1491.81	543.9	204.52	61.1	22
tri	828	triPL1	84467.2	1527.23	543.79	187.46	25.92	21
tri	829	triPL1	99452.6	1328.73	544.52	213.34	14.35	21
tri	830	triPL1	90733.2	1358.97	550.18	223.7	79.14	24
tri	831	triPL1	92022.1	1316.78	530.47	213.17	65.82	22
tri	832	triPL1	82495.4	1528.43	529.36	205.55	103.54	22
tri	833	triPL1	85824	1270.44	516.48	211.17	58.67	22
tri	834	triPL1	85697.4	1336.97	541.84	206.58	76.55	24
tri	835	triPL1	79757	1773.84	507.52	219.41	78.65	22
tri	836	triPL1	86554.4	1328.24	543.54	201.63	44.01	26
tri	837	triPL1	86918.5	1258.49	490.55	234.45	86.82	23
tri	838	triPL1	82068.1	1325.33	560.18	173.71	57.46	22
tri	839	triPL1	86255.9	1318.69	535.49	206.1	58.7	23
tri	840	triPL1	91000.1	1353.04	572.3	185.61	49.45	23
tri	841	triPL1	85007.7	1405.81	565.19	185.43	40.63	23
tri	842	triPL1	88888	1330.71	543.78	197.35	29.5	24
tri	843	triPL1	101779	1587.52	583.96	253.15	71.48	21
tri	845	triPL1	99721.7	1542.87	557.23	273.38	135.52	24
tri	847	triPL1	114235	1474.9	547.95	294.92	120.67	21
tri	848	triPL1	111094	1696.19	609.99	301.17	149.27	26
tri	849	triPL1	110257	1611.51	625.4	263.12	101.26	23
tri	850	triPL1	101420	1401.11	532.9	251.68	60.12	19
tri	851	triPL1	118420	1805.29	611.97	310.55	139.2	22
tri	852	triPL1	110797	1506.85	572	289.35	118.03	19
tri	853	triPL1	115885	1493.85	573.61	287.07	100.85	23
tri	855	triPL1	101637	1588.41	538.03	296.38	106.76	21
tri	856	triPL1	106582	1637.49	567.16	277.85	108.27	22
tri	857	triPL1	106110	1621.22	538.34	314.28	111.6	21
tri	858	triPL1	104715	1487.17	556.5	281.94	96.15	21
tri	859	triPL1	107711	1508.03	564.34	263.19	88.56	23
tri	860	triPL1	92872.4	1507.07	568.32	239.3	73.64	20
tri	861	triPL1	106413	1693.11	616.07	273.74	128.5	22
tri	862	triPL1	122610	1665.92	657.86	239.12	72.26	23
tri	863	triPL1	102153	1718.02	613.89	261.81	115.85	23
tri	864	triPL1	107489	1589.94	619.63	257.75	98.84	22
tri	865	triPL1	112819	1513.79	531.24	318.32	133.26	20
tri	866	triPL1	99898.1	1540.98	606.53	242.78	98.94	23
tri	867	triPL1	100491	1619.83	511.99	306.07	167.98	19
tri	868	triPL1	91359.6	1417.22	554.62	237.41	105.09	20
tri	869	triPL1	102609	1650.63	570.93	258.37	89.45	23
tri	870	triPL1	101789	1603.13	594.55	245.31	82	21
tri	871	triPL1	112541	1626.29	634.95	254.8	77.31	22
tri	872	triPL1	109061	1560.45	605.94	264.97	73.76	19
tri	873	triPL1	99577	1479.6	543.21	278.39	120.1	22
tri	1486	triPL2	74813.2	1224.59	489.79	223.46	62.46	18
tri	1487	triPL2	67071.1	1173.55	468.82	208.36	89.98	21
tri	1488	triPL2	73368.6	1172	465.15	194.77	88.2293	20
tri	1489	triPL2	72068.8	1249.74	478.14	205.87	88.2293	21
tri	1490	triPL2	73414	1233.23	459.5	216.74	64.75	17
tri	1491	triPL2	62241.9	1135.67	464.31	174.95	88.2293	19
tri	1492	triPL2	68325.4	1185.72	482.72	194.86	41.51	19
tri	1493	triPL2	68641.1	1153.01	449.23	187.41	88.2293	20
tri	1494	triPL2	70418.8	1169.78	466.02	199.75	88.2293	19
tri	1495	triPL2	75286.8	1200.79	463.81	222.62	103.1	21
tri	1496	triPL2	72745.7	1163.81	461.03	217.03	76.79	17
tri	1497	triPL2	68478.9	1142.29	442.34	199.81	103.1	24
tri	1498	triPL2	70686.9	1186.05	481.26	206.07	79.42	20
tri	1499	triPL2	78338.2	1205.15	468.1	242.33	84.05	22
tri	1500	triPL2	66846.1	1040.61	434.2	170.21	88.2293	20
tri	1501	triPL2	77045	1164.34	455.76	230.11	86.43	16
tri	1502	triPL2	67531.7	1081.19	419.6	202.18	70.06	19
tri	1503	triPL2	71945.6	1172.87	466.42	211.09	87.22	22
tri	1504	triPL2	65860	1157.55	461.7	188.29	88.2293	18
tri	1505	triPL2	71517.4	1149.13	438.21	210.72	88.2293	19
tri	1506	triPL2	70455.5	1145.29	455.78	182.94	88.2293	18
tri	1507	triPL2	77380.2	1173.05	465.51	226.01	98.85	19
tri	1508	triPL2	70072.7	1121	450.45	181.52	88.2293	20
tri	1509	triPL2	69199.1	1113.01	469.12	182.35	88.2293	19
tri	1510	triPL2	68980.6	1150.25	446	197.26	88.2293	20
tri	1511	triPL2	73777.3	1127.44	423.54	224.94	89.36	19
tri	1512	triPL2	76093.4	1157.07	457.99	226.19	88.99	20
tri	1513	triPL2	65788.6	1145.78	433.77	211.16	106.13	22
tri	1514	triPL2	69006.6	1167.33	467.02	200.26	79.91	21
tri	1515	triPL2	88044	1354.52	529.79	223.27	111.43	18
tri	1516	triPL2	61755.4	1099.59	445.42	175.39	88.2293	21
tri	1517	triPL2	62590.1	1224.11	461.53	188.89	88.2293	18
tri	1518	triPL2	64828.4	1172.19	467.54	196.67	90.61	19
tri	1519	triPL2	82548.8	1214.56	457.9	244.42	110.22	17
tri	1520	triPL2	82879.7	1267.63	498.18	228.81	93.19	19
tri	1521	triPL2	67633.3	1148.63	430.01	199.24	88.2293	23
tri	1522	triPL2	63373	1133.36	439.42	171.2	88.2293	17
tri	1523	triPL2	72884.1	1187.89	469.35	207.48	88.2293	14
tri	1524	triPL2	69981.9	1171.58	424.41	241.47	116.91	22
tri	1525	triPL2	68967.6	1158.51	472.07	202.3	88.2293	21
tri	1526	triPL2	66134.6	1203.66	467.97	201.88	88.2293	16
tri	1527	triPL2	67847.4	1125.25	438.39	213.6	95.91	17
tri	1528	triPL2	85604.6	1333.11	517.04	236.16	88.59	18
tri	1529	triPL2	67233.2	1143.3	444.99	200.44	88.2293	23
tri	1530	triPL2	73612.9	1201.05	453.85	213.38	89.58	20
tri	1531	triPL2	63546	1126.17	454.13	207.27	83.9	16
tri	1532	triPL2	61841.9	1097.34	427.65	183.04	88.2293	18
tri	1533	triPL2	72940.4	1249.49	488.84	204.83	88.2293	19
tri	1534	triPL2	63526.5	1134.91	428.77	219.02	89.74	21
tri	1535	triPL2	66526.1	1176.76	461.53	193.21	88.2293	20
